# Supplementary material for: Pathways of Parental Education on Children's and Adolescent's Body Mass Index: The Mediating Roles of Behavioral and Psychological Factors
Source: Front Public Health. 2022 Mar 7;10:763789. doi: 10.3389/fpubh.2022.763789 (PMC8936576; doi:10.3389/fpubh.2022.763789)
Supplement: Supplementary file 2 [file Data_Sheet_1.XLSX]

## Sheet: Dataset_Excel
ID	Sex	Age_Baseline	Age_FollowUp	Age_Baseline_cen	Interaction_age_sex	TN_B3	TN_B4	Migrant	EduLevel_parents	EduLevel_parents_EM	BMI_followup	BMI_followup_cat	Breakfast	Breakfast_EM	SugarDrinks	SugarDrinks_EM	ScreenTime	ScreenTime_EM	PhysicalActivity	PhysicalActivity_EM	SDQ_totalsum	SDQ_totalsum_EM	HRQoL	HRQoL_EM
1	1	17	21	3.42057	3.42057	1	1	2	12.25	12.25	23.1644	2	3.5	3.5	21	21	70	70	3	3	11	11	46.9355	46.9355
2	1	11	16	-2.57943	-2.57943	1	1	2	11.5	11.5	16.2029	1		4.41528		11.1571		34.3075		5.07401		9.56545	55.0708	55.0708
3	1	13	18	-0.579427	-0.579427	1	1	2	11.5	11.5	20.0319	2	5	5	3	3	35	35	5	5	4	4	66.8626	66.8626
4	2	17	22	3.42057	6.84115	1	1	2	15	15	21.5775	2	5	5	0	0	70	70	0	0	12	12		45.4804
5	2	14	18	0.420573	0.841146	1	1	1	11.75	11.75	18.5549	2	5	5	0	0	49	49	2	2	5	5	53.1071	53.1071
6	1	11	15	-2.57943	-2.57943	1	1	2	12.25	12.25	20.0267	2	5	5	0	0	14	14	7	7		6.73479	62.9352	62.9352
7	1	13	17	-0.579427	-0.579427	1	1	2	18	18	19.1374	2	5	5	0	0	14	14	5	5	8	8	62.9352	62.9352
8	1	13	18	-0.579427	-0.579427	1	1	2	12.25	12.25	23.9077	2	5	5	3	3	35	35	4	4	11	11	66.8626	66.8626
9	2	17	21	3.42057	6.84115	1	1	2	11.5	11.5	25.1946	3	3.5	3.5	1	1	21	21	2	2	7	7	46.9355	46.9355
10	1	15	20	1.42057	1.42057	1	1	1	13	13	23.2084	2	5	5	0	0	56	56	7	7	9	9	43.3467	43.3467
11	1	14	18	0.420573	0.420573	1	1	2	11	11	21.7535	2	5	5	0	0	49	49	5	5	8	8	59.8494	59.8494
12	2	16	21	2.42057	4.84115	1	1	2	13.5	13.5	22.6721	2	5	5	0	0	21	21	4	4	4	4	62.9352	62.9352
13	2	14	19	0.420573	0.841146	1	1	2	11.75	11.75	21.9466	2	5	5	0	0	21	21	4	4	4	4	66.8626	66.8626
14	1	13	18	-0.579427	-0.579427	1	1	2	17	17	20.3595	2	5	5	0	0	21	21	4	4	5	5	62.9352	62.9352
15	2	11	15	-2.57943	-5.15885	1	1	2	11.5	11.5	16.9361	1	5	5	0	0	14	14	7	7		7.19423	66.8626	66.8626
16	2	13	17	-0.579427	-1.15885	1	1	2	12.25	12.25	21.716	2	1	1	0	0	21	21	4	4	9	9	45.6683	45.6683
17	2	17	22	3.42057	6.84115	1	1	2	13.25	13.25	19.6557	2	0	0	0	0	35	35	6	6	13	13	49.7601	49.7601
18	1	15	20	1.42057	1.42057	1	1	2	14.25	14.25	19.8731	2	5	5	21	21	49	49	5	5	8	8	57.286	57.286
19	2	12	17	-1.57943	-3.15885	1	1	2	13.75	13.75	22.929	2	5	5	3	3	42	42	4	4	9	9	45.6683	45.6683
20	1	15	20	1.42057	1.42057	1	1	2	13.75	13.75	19.3531	2	1	1	3	3	42	42	7	7	14	14	46.9355	46.9355
21	1	17	21	3.42057	3.42057	1	1	2	14	14	29.7995	3	5	5	49	49	35	35	1	1	4	4	66.8626	66.8626
22	2	17	22	3.42057	6.84115	1	1	2	11	11	20.0141	2	5	5	0	0	42	42	3	3	10	10		49.5657
23	1	15	19	1.42057	1.42057	1	1	2	11.5	11.5	20.7434	2	5	5	7	7	49	49	5	5	23	23	59.8494	59.8494
24	2	15	20	1.42057	2.84115	1	1	2	11.5	11.5	23.4432	2	5	5	1	1	63	63	3	3	12	12	53.1071	53.1071
25	2	12	18	-1.57943	-3.15885	1	1	2	13	13	24.1902	2	1	1	0	0	21	21	2	2	9	9	45.6683	45.6683
26	1	12	17	-1.57943	-1.57943	1	1	2	15.75	15.75	22.6965	2	5	5	0	0	21	21	4	4	15	15	46.9355	46.9355
27	2	14	18	0.420573	0.841146	1	1	2	15.75	15.75	18.6609	2	5	5	2	2	28	28	7	7	1	1	62.9352	62.9352
28	2	14	18	0.420573	0.841146	1	1	2	16.25	16.25	20.0966	2	5	5	7	7	28	28	2	2	18	18	48.2898	48.2898
29	2	13	18	-0.579427	-1.15885	1	1	2	13	13	19.5568	2	5	5	0	0	14	14	4	4	9	9	51.3562	51.3562
30	1	11	16	-2.57943	-2.57943	1	1	1	12.25	12.25	23.2824	2	5	5	0	0	49	49	5	5	6	6	48.2898	48.2898
31	2	17	21	3.42057	6.84115	1	1	2	11.75	11.75	22.1104	2	1	1	0	0	42	42	2	2	7	7	55.0708	55.0708
32	2	14	19	0.420573	0.841146	1	1	2	11.5	11.5	27.1669	3	3.5	3.5	35	35	84	84	4	4	11	11	43.3467	43.3467
33	1	16	20	2.42057	2.42057	1	1	2	13	13	19.8633	2	1.5	1.5	0	0	42	42	4	4	8	8	51.3562	51.3562
34	1	12	17	-1.57943	-1.57943	1	1	2	18	18	18.4959	2	5	5	2	2	14	14	3	3	8	8	46.9355	46.9355
35	2	12	17	-1.57943	-3.15885	1	1	2	15.75	15.75	20.9708	2	5	5	0	0	14	14	5	5	7	7	49.7601	49.7601
36	2	11	16	-2.57943	-5.15885	1	1	2	14.5	14.5	21.3597	2	5	5	0	0	7	7	4	4		9.72646		53.4758
37	1	16	21	2.42057	2.42057	1	1	2	15.5	15.5	22.8486	2	5	5	28	28	35	35	5	5	17	17	38.3359	38.3359
38	1	13	18	-0.579427	-0.579427	1	1	2	14.5	14.5	25.4153	3	5	5	5	5	28	28	5	5	4	4	55.0708	55.0708
39	1	11	15	-2.57943	-2.57943	1	1	2	13	13	17.3477	2	5	5	0	0	21	21	2	2		9.57499	55.0708	55.0708
40	1	16	21	2.42057	2.42057	1	1	2	13	13	19.5051	2	3.5	3.5	21	21	49	49	2	2	8	8	53.1071	53.1071
41	2	14	19	0.420573	0.841146	1	1	2	13.25	13.25	17.342	1	5	5	2	2	28	28	4	4	9	9	62.9352	62.9352
42	1	16	20	2.42057	2.42057	1	1	2	16.5	16.5	22.287	2	5	5	3	3	14	14	6	6	10	10	40.2415	40.2415
43	2	15	20	1.42057	2.84115	1	1	2	15.5	15.5	21.7592	2	1.5	1.5	5	5	49	49	3	3	11	11		48.3952
44	2	12	17	-1.57943	-3.15885	1	1	2	14.5	14.5	22.9034	2	5	5	1	1	49	49	4	4	23	23	35.5983	35.5983
45	2	11	16	-2.57943	-5.15885	1	1	2	11.5	11.5	17.6256	2	5	5	0	0	7	7	1	1		11.0015		51.7899
46	1	12	17	-1.57943	-1.57943	1	1	1	12.5	12.5	26.7735	3	5	5	0	0	42	42	6	6	13	13	57.286	57.286
47	2	14	19	0.420573	0.841146	1	1	2	12	12	22.6807	2	1.5	1.5	10	10	49	49	3	3	15	15	35.5983	35.5983
48	2	14	18	0.420573	0.841146	1	1	2	13.75	13.75	20.9281	2	0	0	2	2	28	28	4	4	16	16	53.1071	53.1071
49	2	17	22	3.42057	6.84115	1	1	2	13	13	23.7074	2	1.5	1.5	0	0	63	63	2	2	8	8	55.0708	55.0708
50	2	14	19	0.420573	0.841146	1	1	2	11.5	11.5	32.0499	4	3.5	3.5	28	28	28	28	5	5	13	13	45.6683	45.6683
51	1	12	17	-1.57943	-1.57943	1	1	2	17.5	17.5	20.2253	2	5	5	2	2	7	7	3	3	6	6	62.9352	62.9352
52	1	14	19	0.420573	0.420573	1	1	2	18	18	22.6523	2	5	5	0	0	14	14	7	7	4	4	55.0708	55.0708
53	2	14	20	0.420573	0.841146	1	1	2	16.5	16.5	24.7192	2	1.5	1.5	0	0	28	28	3	3	4	4	44.4785	44.4785
54	1	11	16	-2.57943	-2.57943	1	1	2	17.5	17.5	28.8743	3	0	0	0	0	42	42	4	4	14	14		50.5447
55	1	15	19	1.42057	1.42057	1	1	2	14	14	20.7103	2	5	5	28	28	42	42	2	2	7	7	48.2898	48.2898
56	2	14	19	0.420573	0.841146	1	1	2	13	13	22.5443	2	1.5	1.5	0	0	56	56	4	4	6	6	53.1071	53.1071
57	2	11	16	-2.57943	-5.15885	1	1	2	14.75	14.75	19.7296	2	5	5	3	3	35	35	7	7		10.6239	48.2898	48.2898
58	1	14	18	0.420573	0.420573	1	1	2	15	15	22.6773	2	5	5	10	10	49	49	4	4	14	14	59.8494	59.8494
59	2	14	19	0.420573	0.841146	1	1	2	15	15	21.8699	2	5	5	0	0	14	14	4	4	9	9	51.3562	51.3562
60	2	12	17	-1.57943	-3.15885	1	1	2	17	17	20.7875	2	5	5	7	7	14	14	7	7		5.96608	66.8626	66.8626
61	2	11	15	-2.57943	-5.15885	1	1	2	12.5	12.5	19.7235	2	5	5	0	0	63	63	5	5		11.8179		51.1828
62	1	13	18	-0.579427	-0.579427	1	1	2	11.5	11.5	25.6892	3	5	5	10	10	42	42	5	5	2	2	43.3467	43.3467
63	2	17	21	3.42057	6.84115	1	1	2	11.5	11.5	23.3807	2	5	5	1	1	35	35	3	3	14	14	44.6429	44.6429
64	1	12	17	-1.57943	-1.57943	1	1	2	11.25	11.25	19.3389	2	5	5	0	0	28	28	6	6	16	16	57.286	57.286
65	1	14	18	0.420573	0.420573	1	1	2	12.5	12.5	19.8216	2	5	5	2	2	7	7	6	6	11	11	42.2729	42.2729
66	2	15	19	1.42057	2.84115	1	1	2	10.5	10.5	19.027	2		3.58415		9.13869		36.9079		3.19727		11.8357	43.3467	43.3467
67	1	12	16	-1.57943	-1.57943	1	1	2	14.5	14.5	16.8525	1	5	5	0	0	35	35	3	3	13	13	48.2898	48.2898
68	1	15	20	1.42057	1.42057	1	1	2	10.5	10.5	25.005	3	5	5	7	7	35	35	3	3	12	12	43.3467	43.3467
69	1	16	21	2.42057	2.42057	1	1	2	18	18	21.5381	2	0	0	0	0	21	21	3	3	10	10	48.2898	48.2898
70	1	16	21	2.42057	2.42057	1	1	2	13.25	13.25	29.5069	3	5	5	2	2	28	28	5	5	4	4	83.8102	83.8102
71	2	16	20	2.42057	4.84115	1	1	2	11.25	11.25	22.3431	2	3.5	3.5	6	6	91	91	2	2	12	12	48.2898	48.2898
72	1	14	19	0.420573	0.420573	1	1	2	17	17	21.9063	2	3.5	3.5	5	5	28	28	5	5	4	4	48.2898	48.2898
73	2	13	18	-0.579427	-1.15885	1	1	2	18	18	32.4856	4	3.5	3.5	0	0	42	42	3	3	9	9	55.0708	55.0708
74	2	15	19	1.42057	2.84115	1	1	2	17	17	18.9547	2	5	5	3	3	35	35	3	3	13	13	46.9355	46.9355
75	2	13	18	-0.579427	-1.15885	1	1	2	13.75	13.75	16.3549	1	1	1	1	1	77	77	7	7	5	5	46.9355	46.9355
76	2	17	22	3.42057	6.84115	1	1	2	10.5	10.5	21.9125	2	1	1	8	8	49	49	1	1	4	4	44.4785	44.4785
77	1	16	20	2.42057	2.42057	1	1	2	13.75	13.75	27.745	3	5	5	0	0	28	28	6	6	14	14	83.8102	83.8102
78	2	15	19	1.42057	2.84115	1	1	2	10.75	10.75	19.5806	2	5	5	0	0	42	42	3	3	10	10	39.2839	39.2839
79	1	16	21	2.42057	2.42057	1	1	2	11.5	11.5	20.7015	2	5	5	5	5	21	21	7	7	8	8	53.1071	53.1071
80	1	16	21	2.42057	2.42057	1	1	2	17	17	26.3543	3	5	5	0	0	84	84	4	4	5	5	48.2898	48.2898
81	2	12	17	-1.57943	-3.15885	1	1	2	14.5	14.5	20.5674	2	5	5	7	7	21	21	4	4	6	6	59.8494	59.8494
82	2	12	16	-1.57943	-3.15885	1	1	2	10.5	10.5	27.6918	3	5	5	7	7	7	7	3	3		11.0501	49.7601	49.7601
83	2	12	17	-1.57943	-3.15885	1	1	2	11	11	24.3753	2	0	0	0	0	21	21	3	3	8	8	57.286	57.286
84	2	13	18	-0.579427	-1.15885	1	1	2	13.75	13.75	23.9766	2	1.5	1.5	7	7	35	35	4	4	14	14		47.6116
85	2	17	22	3.42057	6.84115	1	1	2	11.75	11.75	27.5174	3	3.5	3.5	4	4	56	56	1	1	9	9	49.7601	49.7601
86	2	12	16	-1.57943	-3.15885	1	1	2	13.25	13.25	19.9781	2	5	5	0	0	14	14	3	3	3	3	53.1071	53.1071
87	1	16	20	2.42057	2.42057	1	1	2	16	16	48.8589	4	3.5	3.5	4	4	21	21	3	3	17	17	41.2379	41.2379
88	2	16	20	2.42057	4.84115	1	1	2	10.5	10.5	22.8657	2	3.5	3.5	0	0	35	35	4	4	5	5	55.0708	55.0708
89	1	15	20	1.42057	1.42057	1	1	2	15.5	15.5	21.4274	2	3.5	3.5	2	2	42	42	3	3	5	5	62.9352	62.9352
90	2	12	17	-1.57943	-3.15885	1	1	2	18	18	21.9487	2	5	5	0	0	14	14	6	6	3	3	57.286	57.286
91	1	12	16	-1.57943	-1.57943	1	1	2	18	18	17.5556	1	5	5	2	2	14	14	4	4	3	3	83.8102	83.8102
92	1	14	19	0.420573	0.420573	1	1	2	12	12	20.8347	2	5	5	0	0	63	63	7	7	9	9	51.3562	51.3562
93	2	14	18	0.420573	0.841146	1	1	2	11.5	11.5	25.9225	3	0	0	14	14	42	42	4	4	9	9	51.3562	51.3562
94	1	12	16	-1.57943	-1.57943	1	1	2	11	11	22.9116	2	5	5	5	5	49	49	3	3	10	10	62.9352	62.9352
95	2	13	18	-0.579427	-1.15885	1	1	2	11.5	11.5	20.1182	2	5	5	0	0	7	7	6	6	6	6	46.9355	46.9355
96	2	12	17	-1.57943	-3.15885	1	1	2	11	11	27.6621	3	5	5	0	0	28	28	5	5	12	12	47.4192	47.4192
97	2	14	19	0.420573	0.841146	1	1	2	15	15	19.6125	2	5	5	3	3	63	63	2	2	20	20	36.5076	36.5076
98	1	15	20	1.42057	1.42057	1	1	2	12.25	12.25	30.1852	4	0	0	0	0	42	42	2	2	12	12	72.4924	72.4924
99	2	16	20	2.42057	4.84115	1	1	2	11.5	11.5	24.0047	2	5	5	5	5	42	42	2	2	13	13	33.7894	33.7894
100	1	15	19	1.42057	1.42057	1	1	2	12.5	12.5	24.7119	2	5	5	35	35	63	63	4	4	6	6	45.6683	45.6683
101	2	15	19	1.42057	2.84115	1	1	2	14.75	14.75	24.7955	2	5	5	0	0	70	70	3	3	10	10	41.2379	41.2379
102	1	17	22	3.42057	3.42057	1	1	2	16.5	16.5	21.3468	2	5	5	7	7	56	56	5	5	8	8	53.1071	53.1071
103	1	17	22	3.42057	3.42057	1	1	2	12.25	12.25	20.7078	2	0	0	35	35	56	56	2	2	8	8	48.2898	48.2898
104	2	16	19	2.42057	4.84115	1	1	2	12	12	38.6043	4	0	0	28	28	14	14	1	1	21	21	29.9685	29.9685
105	1	14	19	0.420573	0.420573	1	1	2	14	14	20.7512	2	5	5	14	14	42	42	7	7	4	4	59.8494	59.8494
106	2	16	21	2.42057	4.84115	1	1	2	18	18	18.146	1	5	5	0	0	21	21	2	2	3	3	55.0708	55.0708
107	1	15	20	1.42057	1.42057	1	1	2	11.75	11.75	24.3399	2		3.94712		15.4932		45.7358		4.02833		8.79262		53.4827
108	1	11	15	-2.57943	-2.57943	1	1	2	14.25	14.25	20.4297	2	5	5	0	0	14	14	7	7		9.21344	49.7601	49.7601
109	1	15	19	1.42057	1.42057	1	1	2	13	13	29.2537	3	5	5	1	1	35	35	5	5	8	8	42.2729	42.2729
110	2	14	18	0.420573	0.841146	1	1	2	16.5	16.5	20.7425	2	5	5	0	0	7	7	3	3	4	4	72.4924	72.4924
111	1	13	18	-0.579427	-0.579427	1	1	2	18	18	16.9132	1	5	5	0	0	21	21	3	3	9	9	53.1071	53.1071
112	1	16	21	2.42057	2.42057	1	1	2	17	17	18.9421	2	5	5	4	4	35	35	4	4	5	5	55.0708	55.0708
113	2	13	18	-0.579427	-1.15885	1	1	2	18	18	25.0832	3	1.5	1.5	0	0	14	14	7	7	9	9	62.9352	62.9352
114	2	13	17	-0.579427	-1.15885	1	1	2	12.5	12.5	23.8572	2	5	5	21	21	63	63	6	6	19	19	39.2839	39.2839
115	2	15	19	1.42057	2.84115	1	1	2	11	11	25.761	3	5	5	0	0	35	35	6	6	1	1	53.1071	53.1071
116	1	12	17	-1.57943	-1.57943	1	1	2	13	13	22.5444	2	5	5	2	2	49	49	4	4	10	10	48.2898	48.2898
117	1	14	18	0.420573	0.420573	1	1	2	18	18	20.1761	2	5	5	0	0	14	14	5	5	9	9	57.286	57.286
118	2	15	19	1.42057	2.84115	1	1	2	11.5	11.5	33.0584	4	0	0	4	4	42	42	4	4	10	10	49.7601	49.7601
119	2	16	20	2.42057	4.84115	1	1	2	12.5	12.5	22.384	2	5	5	1	1	28	28	2	2	16	16	43.3467	43.3467
120	1	14	19	0.420573	0.420573	1	1	2	11	11	35.3743	4	5	5	10	10	56	56	5	5	2	2	83.8102	83.8102
121	1	12	16	-1.57943	-1.57943	1	1	2	18	18	19.9643	2	0	0	2	2	14	14	5	5		6.58947	62.9352	62.9352
122	2	12	15	-1.57943	-3.15885	1	1	2	16.5	16.5	19.6924	2	5	5	0	0	7	7	3	3		8.75997	57.286	57.286
123	1	11	16	-2.57943	-2.57943	1	1	2	13.75	13.75	20.3285	2	0	0	28	28	70	70	2	2	16	16	46.9355	46.9355
124	1	14	18	0.420573	0.420573	1	1	2	12.25	12.25	20.3104	2	5	5	3	3	42	42	7	7	10	10	55.0708	55.0708
125	2	16	21	2.42057	4.84115	1	1	2	15	15	28.6054	3	3.5	3.5	0	0	42	42	2	2	4	4	57.286	57.286
126	2	14	18	0.420573	0.841146	1	1	2	13	13	23.2224	2	5	5	42	42	56	56	6	6	10	10	49.7601	49.7601
127	1	13	18	-0.579427	-0.579427	1	1	2	16.5	16.5	19.5325	2	5	5	0	0	42	42	2	2	6	6	57.286	57.286
128	1	16	20	2.42057	2.42057	1	1	2	12.5	12.5	22.3853	2	5	5	21	21	49	49	6	6	8	8	45.6683	45.6683
129	2	14	19	0.420573	0.841146	1	1	2	14	14	17.8374	1	0	0	0	0	35	35	2	2	7	7	57.286	57.286
130	2	17	22	3.42057	6.84115	1	1	2	11.75	11.75	19.1579	2	5	5	3	3	56	56	3	3	13	13	57.286	57.286
131	1	13	18	-0.579427	-0.579427	1	1	2	13.5	13.5	22.152	2	5	5	21	21	63	63	4	4	6	6	57.286	57.286
132	2	15	19	1.42057	2.84115	1	1	2	10.75	10.75	23.214	2	5	5	14	14	42	42	2	2	10	10	42.2729	42.2729
133	2	11	15	-2.57943	-5.15885	1	1	2	17	17	21.4577	2	5	5	0	0	14	14	5	5		9.66218		53.1827
134	2	16	20	2.42057	4.84115	1	1	2	15	15	26.4978	3	5	5	3	3	84	84	3	3	13	13	51.3562	51.3562
135	1	15	19	1.42057	1.42057	1	1	1	16	16	29.9922	3	5	5	1	1	28	28	7	7	6	6	53.1071	53.1071
136	2	14	19	0.420573	0.841146	1	1	2	13.5	13.5	17.8274	1	5	5	0	0	42	42	3	3	13	13	49.7601	49.7601
137	2	11	15	-2.57943	-5.15885	1	1	2	13	13	33.5655	4	1.5	1.5	0	0	35	35	7	7		12.6078	43.3467	43.3467
138	1	14	19	0.420573	0.420573	1	1	2	11.5	11.5	23.7767	2	5	5	4	4	49	49	2	2	14	14	40.2415	40.2415
139	2	15	19	1.42057	2.84115	1	1	2	15.75	15.75	21.9157	2	5	5	0	0	7	7	4	4	9	9	59.8494	59.8494
140	1	17	21	3.42057	3.42057	1	1	2	13	13	27.3808	3	5	5	0	0	42	42	6	6	1	1	62.9352	62.9352
141	1	15	20	1.42057	1.42057	1	1	2	14.25	14.25	24.9926	2	1	1	3	3	28	28	5	5	4	4	62.9352	62.9352
142	1	13	18	-0.579427	-0.579427	1	1	2	14.25	14.25	23.7622	2	3.5	3.5	0	0	35	35	3	3	6	6	48.2898	48.2898
143	2	13	17	-0.579427	-1.15885	1	1	2	11.5	11.5	18.7847	2	5	5	14	14	49	49	2	2	6	6	62.9352	62.9352
144	1	16	21	2.42057	2.42057	1	1	2	16	16	26.8436	3	3.5	3.5	10	10	35	35	3	3	5	5	43.3467	43.3467
145	2	15	20	1.42057	2.84115	1	1	2	17.5	17.5	20.9573	2	5	5	0	0	28	28	4	4	10	10	44.4785	44.4785
146	2	14	20	0.420573	0.841146	1	1	2	13.25	13.25	25.476	3	0	0	30	30	56	56	4	4	15	15	45.6683	45.6683
147	2	15	20	1.42057	2.84115	1	1	2	10.5	10.5	27.6587	3	0	0	35	35	70	70	2	2	12	12	62.9352	62.9352
148	1	17	22	3.42057	3.42057	1	1	2	15.25	15.25	23.7413	2	1.5	1.5	14	14	56	56	6	6	4	4	51.3562	51.3562
149	1	15	20	1.42057	1.42057	1	1	2	13	13	22.9842	2	5	5	4	4	35	35	5	5	9	9	53.1071	53.1071
150	1	13	18	-0.579427	-0.579427	1	1	2	13.75	13.75	25.0944	3	5	5	3	3	28	28	2	2	6	6	57.286	57.286
151	1	14	20	0.420573	0.420573	1	1	2	11	11	23.9237	2	5	5	2	2	63	63	7	7	3	3	62.9352	62.9352
152	1	17	21	3.42057	3.42057	1	1	1	14.5	14.5	21.809	2	1.5	1.5	0	0	21	21	5	5	11	11	51.3562	51.3562
153	1	12	17	-1.57943	-1.57943	1	1	2	12	12	29.5195	3	5	5	0	0	21	21	6	6	10	10	57.286	57.286
154	1	13	18	-0.579427	-0.579427	1	1	2	15.75	15.75	16.4167	1	5	5	0	0	14	14	7	7	10	10	55.0708	55.0708
155	1	14	19	0.420573	0.420573	1	1	2	18	18	21.0671	2	3.5	3.5	0	0	14	14	2	2	6	6	45.6683	45.6683
156	2	16	20	2.42057	4.84115	1	1	1	13	13	30.0089	4	0	0	0	0	63	63	4	4	6	6	44.4785	44.4785
157	2	16	20	2.42057	4.84115	1	1	2	11.5	11.5	29	3	5	5	4	4	35	35	3	3	10	10	40.2415	40.2415
158	2	14	18	0.420573	0.841146	1	1	2	12.25	12.25	19.8006	2	5	5	35	35	56	56	3	3	7	7	62.9352	62.9352
159	2	15	20	1.42057	2.84115	1	1	2	12.75	12.75	21.5655	2	3.5	3.5	2	2	49	49	2	2	9	9	49.7601	49.7601
160	2	15	19	1.42057	2.84115	1	1	2	18	18	18.8492	2	3.5	3.5	0	0	42	42	4	4	8	8	46.9355	46.9355
161	1	11	15	-2.57943	-2.57943	1	1	2	13	13	18.5081	2	5	5	0	0	28	28	1	1		10.1128		53.8772
162	2	13	16	-0.579427	-1.15885	1	1	2	10.5	10.5	23.0051	2	5	5	35	35	21	21	4	4		11.0021		51.8158
163	1	16	21	2.42057	2.42057	1	1	2	12.5	12.5	22.2464	2	5	5	0	0	35	35	3	3	11	11	46.9355	46.9355
164	2	11	15	-2.57943	-5.15885	1	1	2	11.5	11.5	20.3665	2	5	5	7	7	7	7	7	7		9.03897		55.6461
165	2	16	21	2.42057	4.84115	1	1	2	14.25	14.25	21.0155	2	5	5	0	0	35	35	4	4	14	14	49.7601	49.7601
166	2	11	16	-2.57943	-5.15885	1	1	2	13.5	13.5	19.4782	2	5	5	0	0	21	21	2	2	8	8	59.8494	59.8494
167	2	16	21	2.42057	4.84115	1	1	1	18	18	19.975	2	5	5	0	0	21	21	3	3	6	6	55.0708	55.0708
168	2	13	18	-0.579427	-1.15885	1	1	2	17	17	18.9565	2	5	5	4	4	28	28	4	4	6	6	37.1654	37.1654
169	1	11	16	-2.57943	-2.57943	1	1	2	12	12	17.8397	2	5	5	7	7	14	14	7	7	10	10	57.286	57.286
170	2	15	20	1.42057	2.84115	1	1	2	11.5	11.5	25.3128	3	1.5	1.5	2	2	21	21	2	2	12	12	53.1071	53.1071
171	2	13	18	-0.579427	-1.15885	1	1	2	14.5	14.5	18.7307	2	0	0	28	28	84	84	2	2	9	9	53.1071	53.1071
172	2	12	17	-1.57943	-3.15885	1	1	2	15.5	15.5	23.1104	2	3.5	3.5	2	2	28	28	2	2	11	11	49.7601	49.7601
173	2	15	20	1.42057	2.84115	1	1	2	15	15	18.4584	1	5	5	0	0	28	28	2	2	4	4	53.1071	53.1071
174	2	16	21	2.42057	4.84115	1	1	2	15	15	26.3132	3	5	5	3	3	35	35	3	3	11	11	43.3467	43.3467
175	2	11	16	-2.57943	-5.15885	1	1	2	13	13	19.0991	2	0	0	0	0	21	21	3	3	7	7	66.8626	66.8626
176	2	12	16	-1.57943	-3.15885	1	1	2	13.75	13.75	20.9231	2	5	5	0	0	21	21	2	2	10	10	57.286	57.286
177	1	17	22	3.42057	3.42057	1	1	2	13.5	13.5	22.9547	2	1.5	1.5	42	42	42	42	3	3	2	2	83.8102	83.8102
178	1	15	20	1.42057	1.42057	1	1	1	16	16	33.0439	4	3.5	3.5	10	10	49	49	7	7	12	12	48.2898	48.2898
179	1	14	19	0.420573	0.420573	1	1	2	14.5	14.5	25.74	3	5	5	21	21	70	70	3	3	10	10	49.7601	49.7601
180	1	14	19	0.420573	0.420573	1	1	2	10.25	10.25	23.538	2	3.5	3.5	21	21	49	49	3	3	16	16	38.3359	38.3359
181	1	14	20	0.420573	0.420573	1	1	2	15	15	30.1144	4	0	0	32	32	42	42	2	2	5	5	66.8626	66.8626
182	2	13	18	-0.579427	-1.15885	1	1	2	18	18	20.9281	2	1	1	0	0	84	84	7	7	6	6	72.4924	72.4924
183	1	11	16	-2.57943	-2.57943	1	1	2	12.25	12.25	22.872	2	5	5	0	0	35	35	5	5		9.98307	51.3562	51.3562
184	2	16	21	2.42057	4.84115	1	1	2	11.5	11.5	31.7206	4		3.04068		9.66191		54.7795		2.63983		11.6652	44.4785	44.4785
185	1	14	19	0.420573	0.420573	1	1	2	16.5	16.5	28.2078	3	0	0	28	28	49	49	4	4	5	5	39.2839	39.2839
186	2	16	20	2.42057	4.84115	1	1	2	16.5	16.5	16.7416	1	5	5	0	0	21	21	3	3	9	9	36.5076	36.5076
187	2	12	17	-1.57943	-3.15885	1	1	2	18	18	20.9079	2	5	5	0	0	28	28	5	5	10	10	39.2839	39.2839
188	2	13	18	-0.579427	-1.15885	1	1	2	15.5	15.5	28.8646	3	3.5	3.5	15	15	63	63	4	4	10	10	59.8494	59.8494
189	1	15	20	1.42057	1.42057	1	1	2	12	12	20.0182	2	5	5	70	70	84	84	7	7	8	8	57.286	57.286
190	2	15	19	1.42057	2.84115	1	1	2	9.75	9.75	25.4697	3	3.5	3.5	0	0	42	42	4	4	10	10	46.9355	46.9355
191	2	14	18	0.420573	0.841146	1	1	2	14	14	20.531	2	5	5	0	0	35	35	2	2	6	6	53.1071	53.1071
192	1	11	15	-2.57943	-2.57943	1	1	2	13	13	20.1617	2	5	5	0	0	7	7	7	7		7.28442	59.8494	59.8494
193	1	13	18	-0.579427	-0.579427	1	1	2	15	15	23.4468	2	5	5	14	14	42	42	1	1	10	10	59.8494	59.8494
194	1	15	19	1.42057	1.42057	1	1	2	16	16	26.0641	3	5	5	0	0	42	42	7	7	5	5	59.8494	59.8494
195	2	11	16	-2.57943	-5.15885	1	1	2	13.25	13.25	19.3595	2	5	5	0	0	7	7	5	5	12	12	51.3562	51.3562
196	2	12	17	-1.57943	-3.15885	1	1	1	12.5	12.5	26.4081	3	1	1	6	6	56	56	2	2		13.1397	45.6683	45.6683
197	1	14	18	0.420573	0.420573	1	1	2	11.75	11.75	19.2473	2	5	5		13.5351	49	49	1	1	10	10	51.3562	51.3562
198	1	16	21	2.42057	2.42057	1	1	2	12.25	12.25	19.8708	2	5	5	2	2	56	56	3	3	8	8	49.7601	49.7601
199	1	12	17	-1.57943	-1.57943	1	1	2	18	18	19.7962	2	5	5	2	2	14	14	7	7	6	6	49.7601	49.7601
200	1	11	16	-2.57943	-2.57943	1	1	2	11.5	11.5	23.3763	3	5	5	0	0	35	35	7	7		8.50429		57.0604
201	1	17	22	3.42057	3.42057	1	1	2	12	12	29.7031	3	0	0	5	5	63	63	6	6	7	7	44.4785	44.4785
202	1	14	19	0.420573	0.420573	1	1	2	17.5	17.5	28.4104	3	5	5	0	0	35	35	7	7	13	13		50.8295
203	2	15	22	1.42057	2.84115	1	1	2	11.25	11.25	22.3041	2	1.5	1.5	10	10	21	21	2	2	16	16	40.2415	40.2415
204	1	17	22	3.42057	3.42057	1	1	2	12.25	12.25	34.2029	4	5	5	0	0	35	35	3	3	7	7	53.1071	53.1071
205	1	13	18	-0.579427	-0.579427	1	1	2	18	18	17.6953	1	5	5	0	0	35	35	2	2	4	4	53.1071	53.1071
206	1	14	19	0.420573	0.420573	1	1	2	14.75	14.75	24.924	2	5	5	0	0	49	49	3	3	10	10	62.9352	62.9352
207	1	16	21	2.42057	2.42057	1	1	2	11.5	11.5	24.4682	2	5	5	91	91	56	56	4	4	10	10	66.8626	66.8626
208	2	15	22	1.42057	2.84115	1	1	1	15.75	15.75	22.0107	2	0	0	2	2	35	35	5	5	12	12	40.3576	40.3576
209	2	13	18	-0.579427	-1.15885	1	1	2	18	18	17.8918	1	5	5	4	4	49	49	3	3	10	10	57.286	57.286
210	2	15	22	1.42057	2.84115	1	1	2	16.25	16.25	19.9641	2	5	5	0	0	63	63	2	2	12	12	48.2898	48.2898
211	1	12	17	-1.57943	-1.57943	1	1	2	11.5	11.5	26.9444	3	3.5	3.5	0	0	21	21		4.59679	11	11	51.3562	51.3562
212	1	15	21	1.42057	1.42057	1	1	2	14.5	14.5	23.3887	2	5	5	3	3	21	21	5	5	8	8	59.8494	59.8494
213	1	11	15	-2.57943	-2.57943	1	1	2	13.25	13.25	17.7043	2	5	5	0	0	42	42	7	7		7.65584	62.9352	62.9352
214	1	17	21	3.42057	3.42057	1	1	2	14.75	14.75	22.8893	2	5	5	8	8	63	63	1	1	16	16	42.2729	42.2729
215	2	13	18	-0.579427	-1.15885	1	1	2	17	17	20.2344	2	5	5	0	0	14	14	-98	3.88156	9	9	45.6683	45.6683
216	1	14	19	0.420573	0.420573	1	1	2	11.5	11.5	18.8739	2	5	5	0	0	42	42	7	7	6	6	57.286	57.286
217	1	17	21	3.42057	3.42057	1	1	2	17	17	24.4338	2	0	0	0	0	49	49	4	4	2	2	55.0708	55.0708
218	2	14	19	0.420573	0.841146	1	1	2	12	12	15.6622	1	5	5	4	4	77	77	2	2	14	14	48.2898	48.2898
219	2	14	18	0.420573	0.841146	1	1	2	16.5	16.5	20.4797	2	5	5	2	2	28	28	2	2	6	6	59.8494	59.8494
220	2	13	18	-0.579427	-1.15885	1	1	1	17	17	20.2758	2	5	5	1	1	21	21	3	3	9	9	57.286	57.286
221	1	13	18	-0.579427	-0.579427	1	1	2	12.25	12.25	26.9333	3	5	5	0	0	35	35	4	4	6	6	59.8494	59.8494
222	2	11	15	-2.57943	-5.15885	1	1	2	10.25	10.25	29.5851	4	5	5	4	4	21	21	3	3		11.157		52.3779
223	2	16	21	2.42057	4.84115	1	1	2	11	11	22.2245	2	1.5	1.5	0	0	35	35	2	2	7	7	48.2898	48.2898
224	2	16	21	2.42057	4.84115	1	1	2	13.25	13.25	21.4335	2	5	5	0	0	42	42	0	0	15	15	51.3562	51.3562
225	2	15	20	1.42057	2.84115	1	1	2	10.5	10.5	24.7414	2	1.5	1.5	5	5	63	63	2	2	15	15	44.4785	44.4785
226	1	12	17	-1.57943	-1.57943	1	1	2	14.5	14.5	26.6519	3	5	5	4	4	35	35	6	6	11	11	59.8494	59.8494
227	2	16	21	2.42057	4.84115	1	1	2	14.75	14.75	18.7011	2	0	0	0	0	21	21	2	2	6	6	66.8626	66.8626
228	1	11	15	-2.57943	-2.57943	1	1	2	11	11	20.0791	2	5	5	2	2	28	28	2	2		9.62755		55.8257
229	1	17	21	3.42057	3.42057	1	1	2	14	14	23.9331	2	3.5	3.5	0	0	56	56	2	2	9	9	44.4785	44.4785
230	1	17	21	3.42057	3.42057	1	1	2	12.25	12.25	24.4014	2	5	5	140	140	84	84	3	3	12	12	42.2729	42.2729
231	2	16	20	2.42057	4.84115	1	1	2	17.5	17.5	22.0669	2		3.67441		3.71886		40.8018		3.21855		9.29855	49.7601	49.7601
232	1	13	17	-0.579427	-0.579427	1	1	1	15	15	28.1172	3	5	5	3	3	21	21	3	3	14	14	49.7601	49.7601
233	2	14	18	0.420573	0.841146	1	1	2	15	15	24.2142	2		3.94376		0.704156		35.616		3.75343		10.2328		50.4222
234	1	15	20	1.42057	1.42057	1	1	2	12.25	12.25	21.2493	2	5	5	35	35	42	42	3	3	4	4	53.1071	53.1071
235	2	13	18	-0.579427	-1.15885	1	1	2	17.5	17.5	26.0442	3	5	5	5	5	28	28	3	3	11	11	57.286	57.286
236	2	11	15	-2.57943	-5.15885	1	1	1	11.5	11.5	23.1729	2	0	0	3.5	3.5	28	28	7	7		10.8621	51.3562	51.3562
237	2	13	18	-0.579427	-1.15885	1	1	2	16.5	16.5	19.5806	2	5	5	0	0	35	35	1	1	8	8	48.2898	48.2898
238	2	13	17	-0.579427	-1.15885	1	1	1	15	15	21.1677	2	5	5	0	0	21	21	3	3	6	6	59.8494	59.8494
239	2	17	22	3.42057	6.84115	1	1	2	13.25	13.25	19.2174	2	5	5	7	7	28	28	1	1	13	13		46.2214
240	2	16	21	2.42057	4.84115	1	1	2	11.25	11.25	20.7054	2	5	5	0	0	42	42	4	4	16	16	43.3467	43.3467
241	2	13	17	-0.579427	-1.15885	1	1	2	18	18	20.3727	2	5	5	0	0	21	21	4	4	12	12	59.8494	59.8494
242	1	11	16	-2.57943	-2.57943	1	1	2	11.25	11.25	22.9489	2	5	5	28	28	14	14	7	7		9.53113	53.1071	53.1071
243	2	15	20	1.42057	2.84115	1	1	2	12.25	12.25	29.127	3	5	5	2	2	35	35	2	2	15	15	46.9355	46.9355
244	1	16	20	2.42057	2.42057	1	1	2	11.5	11.5	28.5019	3	5	5	14	14	84	84	6	6	19	19	53.1071	53.1071
245	2	13	17	-0.579427	-1.15885	1	1	2	13.5	13.5	22.4215	2	5	5	1	1	21	21	7	7	6	6	62.9352	62.9352
246	1	15	20	1.42057	1.42057	1	1	1	14.5	14.5	22.9147	2	5	5	5	5	49	49	3	3	4	4	49.7601	49.7601
247	1	14	18	0.420573	0.420573	1	1	2	11.5	11.5	19.1198	2	5	5	6	6	56	56	6	6	15	15	48.2898	48.2898
248	1	13	17	-0.579427	-0.579427	1	1	2	16.5	16.5	19.3686	2	5	5	0	0	14	14	3	3	6	6	53.1071	53.1071
249	2	15	19	1.42057	2.84115	1	1	2	15.5	15.5	22.5941	2	5	5	0	0	84	84	7	7	9	9	59.8494	59.8494
250	2	13	17	-0.579427	-1.15885	1	1	2	11.5	11.5	21.4279	2	1	1		4.89077	35	35	4	4	12	12	59.8494	59.8494
251	2	12	17	-1.57943	-3.15885	1	1	2	11.5	11.5	23.9621	2	5	5	0	0	14	14	2	2	14	14	49.7601	49.7601
252	1	15	19	1.42057	1.42057	1	1	2	13	13	34.5091	4	1.5	1.5	3	3	70	70	2	2	8	8	57.286	57.286
253	1	11	15	-2.57943	-2.57943	1	1	2	13	13	22.5889	2	5	5	2	2	21	21	7	7		9.21931	53.1071	53.1071
254	2	13	18	-0.579427	-1.15885	1	1	2	13	13	24.7676	2	5	5	0	0	28	28	4	4	12	12	35.5983	35.5983
255	1	11	15	-2.57943	-2.57943	1	1	2	11.75	11.75	21.9377	2	5	5	14	14	28	28	4	4		9.60047	55.0708	55.0708
256	2	15	20	1.42057	2.84115	1	1	2	12	12	23.5143	2	1	1	0	0	70	70	4	4	8	8	49.7601	49.7601
257	1	13	18	-0.579427	-0.579427	1	1	2	11.25	11.25	23.1837	2	1.5	1.5	3	3	42	42	4	4	15	15	57.286	57.286
258	1	14	20	0.420573	0.420573	1	1	2	14.5	14.5	22.2729	2	5	5	70	70	56	56	4	4	9	9	49.7601	49.7601
259	1	12	15	-1.57943	-1.57943	1	1	2	18	18	21.2496	2	5	5	2	2	21	21	5	5		9.23721	49.7601	49.7601
260	1	13	18	-0.579427	-0.579427	1	1	2	16.5	16.5	20.7121	2	5	5	0	0	21	21	3	3	9	9	57.286	57.286
261	1	13	18	-0.579427	-0.579427	1	1	2	13.25	13.25	24.7975	2	0	0	0	0	21	21	4	4	4	4	62.9352	62.9352
262	1	14	18	0.420573	0.420573	1	1	2	11	11	21.3237	2	5	5	21	21	56	56	6	6	9	9	51.3562	51.3562
263	2	16	21	2.42057	4.84115	1	1	2	13	13	25.7255	3	5	5	0	0	21	21	4	4	6	6	59.8494	59.8494
264	1	13	18	-0.579427	-0.579427	1	1	2	14.5	14.5	21.428	2	5	5	4	4	14	14	6	6	8	8	48.2898	48.2898
265	2	13	18	-0.579427	-1.15885	1	1	2	15.25	15.25	18.5069	2	5	5	0	0	56	56	2	2	18	18	43.3467	43.3467
266	2	11	15	-2.57943	-5.15885	1	1	2	15.25	15.25	18.7632	2	5	5	3	3	14	14	3	3		9.44337	57.286	57.286
267	1	14	19	0.420573	0.420573	1	1	2	15	15	20.0238	2	5	5	0	0	14	14	7	7	6	6	59.8494	59.8494
268	2	17	21	3.42057	6.84115	1	1	2	11.5	11.5	23.7681	2	3.5	3.5	5	5	42	42	4	4	12	12	44.4785	44.4785
269	2	13	18	-0.579427	-1.15885	1	1	2	18	18	20.3003	2	5	5	0	0	21	21	7	7	11	11	39.2839	39.2839
270	2	14	19	0.420573	0.841146	1	1	2	17.5	17.5	24.4637	2	5	5	0	0	28	28	5	5	9	9	44.4785	44.4785
271	2	17	23	3.42057	6.84115	1	1	2	13	13	24.4189	2	3.5	3.5	0	0	14	14	1	1	10	10	42.2729	42.2729
272	1	15	19	1.42057	1.42057	1	1	2	16.25	16.25	25.1614	3	5	5	5	5	21	21	5	5	7	7	46.9355	46.9355
273	1	11	16	-2.57943	-2.57943	1	1	2	12.25	12.25	18.1788	2	5	5	0	0	21	21	3	3	13	13	72.4924	72.4924
274	1	14	19	0.420573	0.420573	1	1	2	14	14	20.0605	2	5	5	0	0	28	28	3	3	9	9	51.3562	51.3562
275	2	14	20	0.420573	0.841146	1	1	2	12	12	31.8865	4	0	0	0	0	84	84	1	1	7	7	43.3467	43.3467
276	1	17	21	3.42057	3.42057	1	1	2	11.5	11.5	20.1826	2	1.5	1.5	20	20	56	56	4	4	13	13	45.6683	45.6683
277	1	15	19	1.42057	1.42057	1	1	2	11.5	11.5	20.9888	2	5	5	0	0	49	49	3	3	6	6	59.8494	59.8494
278	2	14	18	0.420573	0.841146	1	1	2	12.5	12.5	20.245	2	5	5	7	7	35	35	7	7	2	2	83.8102	83.8102
279	1	11	15	-2.57943	-2.57943	1	1	2	18	18	20.9172	2	5	5	14	14	21	21	7	7	10	10	49.7601	49.7601
280	2	16	20	2.42057	4.84115	1	1	2	12.25	12.25	22.0441	2	0	0	21	21	84	84	2	2	23	23	30.9648	30.9648
281	1	13	18	-0.579427	-0.579427	1	1	2	17.5	17.5	22.5448	2	5	5	10	10	21	21	3	3	4	4	44.4785	44.4785
282	2	12	16	-1.57943	-3.15885	1	1	2	15.5	15.5	20.8083	2	5	5	0	0	21	21	5	5		10.8032	45.6683	45.6683
283	1	13	18	-0.579427	-0.579427	1	1	1	18	18	17.7563	1	5	5	5	5	63	63	3	3	8	8	51.3562	51.3562
284	2	14	20	0.420573	0.841146	1	1	2	17	17	20.1912	2	5	5	0	0	28	28	3	3	9	9	51.3562	51.3562
285	2	14	19	0.420573	0.841146	1	1	2	15.5	15.5	19.1417	2	5	5	0	0	14	14	3	3	10	10	46.9355	46.9355
286	1	16	21	2.42057	2.42057	1	1	2	14	14	22.1662	2	5	5	2	2	28	28	1	1	12	12	49.7601	49.7601
287	2	16	21	2.42057	4.84115	1	1	2	16	16	21.9854	2	3.5	3.5	4	4	70	70	3	3	13	13	48.2898	48.2898
288	1	11	15	-2.57943	-2.57943	1	1	2	18	18	18.8753	2	1.5	1.5	0	0	21	21	5	5		9.94305	48.2898	48.2898
289	2	17	22	3.42057	6.84115	1	1	2	11.75	11.75	17.6527	1	5	5	5	5	28	28	2	2	7	7	57.286	57.286
290	2	12	17	-1.57943	-3.15885	1	1	2	11.75	11.75	19.6045	2	5	5	0	0	7	7	5	5	11	11		52.4844
291	2	12	17	-1.57943	-3.15885	1	1	2	11	11	30.0953	4	5	5	3	3	42	42	5	5	9	9	48.2898	48.2898
292	1	14	19	0.420573	0.420573	1	1	2	10.5	10.5	23.1635	2	3.5	3.5	30	30	70	70	3	3	8	8	57.286	57.286
293	2	17	22	3.42057	6.84115	1	1	2	11	11	20.6289	2	5	5	0	0	84	84	2	2	14	14	42.2729	42.2729
294	2	15	19	1.42057	2.84115	1	1	2	18	18	20.902	2	5	5	0	0	28	28	3	3	7	7	49.7601	49.7601
295	1	13	18	-0.579427	-0.579427	1	1	2	17.5	17.5	26.1984	3	5	5	0	0	21	21	7	7	10	10	53.1071	53.1071
296	2	13	17	-0.579427	-1.15885	1	1	2	12	12	22.9607	2	0	0	0	0	28	28	4	4	14	14	45.6683	45.6683
297	1	12	18	-1.57943	-1.57943	1	1	2	17	17	23.6902	2	5	5	3	3	63	63	4	4	4	4	66.8626	66.8626
298	2	16	21	2.42057	4.84115	1	1	2	10.5	10.5	21.0184	2	3.5	3.5	21	21	42	42	5	5	5	5	48.2898	48.2898
299	1	12	17	-1.57943	-1.57943	1	1	2	11.5	11.5	19.5452	2	5	5	8	8	49	49	3	3	8	8	46.9355	46.9355
300	1	11	16	-2.57943	-2.57943	1	1	2	17	17	27.2023	3	5	5	0	0	21	21	4	4	5	5	62.9352	62.9352
301	1	15	19	1.42057	1.42057	1	1	2	11.75	11.75	20.5767	2		4.21907		10.5663		35.2051		4.06144		8.41588		54.3593
302	2	12	17	-1.57943	-3.15885	1	1	2	11	11	20.4123	2	3.5	3.5	7	7	35	35	5	5	18	18	37.4169	37.4169
303	2	17	22	3.42057	6.84115	1	1	2	10.25	10.25	24.1745	2	5	5	6	6	105	105	2	2	8	8	40.2415	40.2415
304	1	12	17	-1.57943	-1.57943	1	1	2	11	11	21.4242	2	1.5	1.5	0	0	14	14	5	5	14	14		51.7949
305	2	14	18	0.420573	0.841146	1	1	2	11	11	22.1314	2	5	5	5	5	84	84	2	2	23	23	49.7601	49.7601
306	2	15	21	1.42057	2.84115	1	1	2	12.25	12.25	31.2413	4	5	5	4	4	28	28	2	2	15	15	51.3562	51.3562
307	2	11	15	-2.57943	-5.15885	1	1	2	18	18	20.7592	2	3.5	3.5	0	0	14	14	5	5		9.27197		53.9831
308	2	17	22	3.42057	6.84115	1	1	2	12.25	12.25	21.6657	2	5	5	0	0	70	70	1	1	14	14	46.9355	46.9355
309	2	12	17	-1.57943	-3.15885	1	1	2	16.25	16.25	21.684	2	5	5	4	4	7	7	7	7		8.84638	51.3562	51.3562
310	2	12	16	-1.57943	-3.15885	1	1	2	15	15	21.109	2	5	5	28	28	35	35	4	4		12.7049	43.3467	43.3467
311	2	12	16	-1.57943	-3.15885	1	1	2	15	15	19.6107	2	5	5	0	0	14	14	4	4		10.078	51.3562	51.3562
312	2	14	19	0.420573	0.841146	1	1	2	13.5	13.5	22.6252	2	5	5	0	0	49	49	3	3	11	11	49.7601	49.7601
313	1	11	16	-2.57943	-2.57943	1	1	2	11.75	11.75	20.9005	2	5	5	0	0	14	14	1	1	0	0	55.0708	55.0708
314	2	15	20	1.42057	2.84115	1	1	1	18	18	20.1651	2	5	5	0	0	14	14	4	4	12	12	55.0708	55.0708
315	1	17	22	3.42057	3.42057	1	1	2	11.5	11.5	26.3147	3	0	0	0	0	28	28	5	5	7	7	57.286	57.286
316	2	16	20	2.42057	4.84115	1	1	2	11.5	11.5	22.347	2	1.5	1.5	0	0	28	28	4	4	11	11	66.8626	66.8626
317	2	16	22	2.42057	4.84115	1	1	2	12	12	20.0799	2	5	5	28	28	35	35	4	4	5	5	51.569	51.569
318	2	15	19	1.42057	2.84115	1	1	2	11.75	11.75	22.0857	2	5	5	5	5	49	49	3	3	3	3	62.9352	62.9352
319	1	14	19	0.420573	0.420573	1	1	2	10.5	10.5	23.7985	2	5	5	14	14	28	28	4	4	7	7	53.1071	53.1071
320	1	11	16	-2.57943	-2.57943	1	1	2	15	15	19.1901	2	5	5	6	6	21	21	4	4		10.4242	46.9355	46.9355
321	2	11	16	-2.57943	-5.15885	1	1	2	13.75	13.75	20.1045	2	5	5	0	0	7	7	6	6	4	4		58.9372
322	2	16	21	2.42057	4.84115	1	1	2	11.5	11.5	23.6947	2	0	0	5	5	91	91	2	2	9	9	36.5076	36.5076
323	2	14	18	0.420573	0.841146	1	1	2	13.75	13.75	21.9098	2		3.91678		2.42273		28.1152		3.67721		9.78596		51.8114
324	2	13	18	-0.579427	-1.15885	1	1	2	12.25	12.25	22.5473	2	5	5	28	28	28	28	5	5	2	2	55.0708	55.0708
325	1	14	18	0.420573	0.420573	1	1	2	14.25	14.25	26.7307	3	5	5	5	5	49	49	6	6	6	6	45.6683	45.6683
326	1	12	17	-1.57943	-1.57943	1	1	1	11	11	25.3932	3	5	5	105	105	56	56	7	7	21	21		42.789
327	2	12	17	-1.57943	-3.15885	1	1	2	18	18	21.2346	2	5	5	2	2	35	35	5	5	9	9	49.7601	49.7601
328	1	11	17	-2.57943	-2.57943	1	1	2	12	12	19.955	2	5	5	0	0	49	49	3	3	15	15	66.8626	66.8626
329	2	13	18	-0.579427	-1.15885	1	1	2	11.5	11.5	25.8422	3	5	5	0	0	28	28	6	6	11	11	59.8494	59.8494
330	1	15	20	1.42057	1.42057	1	1	2	11.5	11.5	24.2337	2	5	5	0	0	35	35	4	4	10	10	49.7601	49.7601
331	2	11	16	-2.57943	-5.15885	1	1	1	14.25	14.25	20.2437	2	5	5	7	7	42	42	4	4	8	8	55.0708	55.0708
332	2	15	20	1.42057	2.84115	1	1	2	11	11	21.0003	2	0	0	3	3	49	49	4	4	12	12	37.1654	37.1654
333	2	11	16	-2.57943	-5.15885	1	1	2	11.5	11.5	20.4614	2	5	5	28	28	49	49	3	3	15	15		48.3037
334	1	17	21	3.42057	3.42057	1	1	2	10.5	10.5	22.949	2	0	0	35	35	91	91	2	2	15	15	48.2898	48.2898
335	1	14	20	0.420573	0.420573	1	1	2	15.5	15.5	19.184	2	5	5	0	0	28	28	4	4	11	11	48.2898	48.2898
336	2	12	16	-1.57943	-3.15885	1	1	2	11	11	20.3191	2	5	5	0	0	14	14	3	3	9	9	53.1071	53.1071
337	1	14	19	0.420573	0.420573	1	1	2	11.5	11.5	23.9078	2	1	1	35	35	56	56	4	4	16	16	51.3562	51.3562
338	1	11	15	-2.57943	-2.57943	1	1	2	10.25	10.25	15.1492	1	3.5	3.5	21	21	35	35	7	7		8.18743	62.9352	62.9352
339	2	15	20	1.42057	2.84115	1	1	2	14.5	14.5	15.6651	1	5	5	0	0	63	63	3	3	18	18	51.3562	51.3562
340	1	12	17	-1.57943	-1.57943	1	1	2	12	12	20.7795	2	5	5	14	14	21	21	7	7	7	7	44.4785	44.4785
341	2	15	20	1.42057	2.84115	1	1	2	12	12	19.6419	2	5	5	0	0	28	28	2	2	10	10	49.7601	49.7601
342	2	15	19	1.42057	2.84115	1	1	2	13	13	17.5343	1	5	5	0	0	49	49	1	1	9	9	55.0708	55.0708
343	2	17	21	3.42057	6.84115	1	1	1	11.5	11.5	21.8561	2	1	1	21	21	84	84	4	4	21	21	44.4785	44.4785
344	2	17	22	3.42057	6.84115	1	1	2	11.25	11.25	20.5875	2	5	5	2	2	49	49	2	2	10	10	42.2729	42.2729
345	1	12	17	-1.57943	-1.57943	1	1	2	14.25	14.25	20.9508	2	5	5	14	14	14	14	5	5	6	6	66.8626	66.8626
346	1	15	20	1.42057	1.42057	1	1	2	16.5	16.5	24.7706	2	5	5	5	5	35	35	3	3	6	6		54.6889
347	2	13	18	-0.579427	-1.15885	1	1	2	11	11	15.8678	1	1	1	3	3	63	63	4	4	16	16	43.3467	43.3467
348	1	13	17	-0.579427	-0.579427	1	1	2	16.25	16.25	23.0805	2	5	5	2	2	14	14	4	4	5	5	57.286	57.286
349	1	14	19	0.420573	0.420573	1	1	2	13	13	22.7339	2	5	5	49	49	42	42	3	3	13	13	46.9355	46.9355
350	1	15	20	1.42057	1.42057	1	1	2	12	12	21.509	2	5	5	3	3	70	70	5	5	8	8	48.2898	48.2898
351	2	16	20	2.42057	4.84115	1	1	1	10.75	10.75	35.3396	4		2.73133		9.6744		51.9005		3.17988		11.9079	44.4785	44.4785
352	2	15	20	1.42057	2.84115	1	1	2	11.5	11.5	20.5413	2	5	5	7	7	42	42	4	4	12	12	45.6683	45.6683
353	1	14	19	0.420573	0.420573	1	1	2	14.5	14.5	27.144	3	3.5	3.5	21	21	49	49	7	7	4	4	66.8626	66.8626
354	2	15	20	1.42057	2.84115	1	1	2	12.25	12.25	25.2338	3	5	5	0	0	77	77	3	3	11	11	46.9355	46.9355
355	2	14	18	0.420573	0.841146	1	1	2	13	13	29.0783	3	1.5	1.5	14	14	84	84	6	6	13	13	42.2729	42.2729
356	2	13	18	-0.579427	-1.15885	1	1	2	11.5	11.5	23.2905	2	5	5	0	0	21	21	4	4	10	10	57.286	57.286
357	1	11	16	-2.57943	-2.57943	1	1	2	13.5	13.5	16.9237	1	5	5	0	0	14	14	7	7		5.62118	66.8626	66.8626
358	1	17	21	3.42057	3.42057	1	1	2	12.25	12.25	23.585	2	5	5	8	8	35	35	5	5	0	0		59.7363
359	2	12	17	-1.57943	-3.15885	1	1	2	13.5	13.5	22.9224	2	5	5	0	0	70	70	1	1	10	10	53.1071	53.1071
360	2	13	18	-0.579427	-1.15885	1	1	2	16	16	21.2086	2	5	5	2	2	28	28	5	5	9	9	49.7601	49.7601
361	1	15	20	1.42057	1.42057	1	1	2	15	15	19.6056	2	5	5	4	4	42	42	2	2	20	20	44.4785	44.4785
362	2	14	18	0.420573	0.841146	1	1	2	13	13	25.9566	3	5	5	0	0	28	28	3	3	9	9	47.8641	47.8641
363	1	14	19	0.420573	0.420573	1	1	2	11.5	11.5	19.5337	2	5	5	28	28	49	49	4	4	7	7	45.6683	45.6683
364	1	16	20	2.42057	2.42057	1	1	1	15	15	23.4592	2	5	5	3	3	63	63	2	2	4	4	53.1071	53.1071
365	1	11	16	-2.57943	-2.57943	1	1	2	18	18	17.4078	1	5	5	0	0	21	21	4	4	20	20	48.2898	48.2898
366	2	14	18	0.420573	0.841146	1	1	2	14	14	19.4842	2	0	0	14	14	70	70	7	7	8	8	53.1071	53.1071
367	2	12	17	-1.57943	-3.15885	1	1	2	16	16	21.3747	2	5	5	4	4	28	28	3	3		10.7392		50.4354
368	2	15	20	1.42057	2.84115	1	1	2	11.5	11.5	40.0257	4	0	0	0	0	42	42	1	1	9	9	49.7601	49.7601
369	2	13	18	-0.579427	-1.15885	1	1	2	11.5	11.5	26.6342	3	5	5	0	0	49	49	6	6	3	3	57.286	57.286
370	1	15	19	1.42057	1.42057	1	1	2	11.5	11.5	24.375	2	5	5	0	0	63	63	3	3	11	11	49.7601	49.7601
371	1	15	20	1.42057	1.42057	1	1	2	13	13	22.6598	2	5	5	2	2	49	49	3	3	11	11	57.286	57.286
372	1	14	18	0.420573	0.420573	1	1	2	16.5	16.5	21.7043	2	5	5	4	4	42	42	2	2	3	3	49.7601	49.7601
373	1	13	18	-0.579427	-0.579427	1	1	2	11.5	11.5	25.893	3	5	5	21	21	77	77	3	3	11	11	51.3562	51.3562
374	1	14	19	0.420573	0.420573	1	1	2	12.25	12.25	16.5618	1	5	5	1	1	63	63	4	4	2	2	51.3562	51.3562
375	2	16	21	2.42057	4.84115	1	1	2	11	11	33.9464	4	5	5	1	1	56	56	2	2	19	19	37.4169	37.4169
376	1	16	21	2.42057	2.42057	1	1	2	11.5	11.5	26.5301	3	5	5	5	5	77	77	2	2	7	7	57.286	57.286
377	1	11	16	-2.57943	-2.57943	1	1	2	12.75	12.75	22.1936	2	1	1	0	0	14	14	2	2		8.92065	57.286	57.286
378	1	16	20	2.42057	2.42057	1	1	2	17	17	25.1145	3	5	5	0	0	42	42	4	4	8	8	55.0708	55.0708
379	2	14	19	0.420573	0.841146	1	1	2	16	16	17.6884	1	5	5	0	0	21	21	5	5	10	10	55.0708	55.0708
380	1	16	20	2.42057	2.42057	1	1	2	11.5	11.5	24.1724	2	5	5	14	14	35	35	6	6	6	6	45.6683	45.6683
381	1	12	17	-1.57943	-1.57943	1	1	2	16	16	17.6242	1	5	5	14	14	21	21	2	2	7	7	44.4785	44.4785
382	2	14	18	0.420573	0.841146	1	1	2	15	15	25.1826	3	3.5	3.5	0	0	42	42	1	1	13	13	53.1071	53.1071
383	2	16	19	2.42057	4.84115	1	1	2	13	13	26.4896	3	5	5	0	0	42	42	2	2	6	6		52.9325
384	1	12	16	-1.57943	-1.57943	1	1	2	13.5	13.5	24.1705	2	5	5	2	2	14	14	5	5	12	12	51.3562	51.3562
385	1	15	20	1.42057	1.42057	1	1	2	15.25	15.25	22.763	2	5	5	0	0	42	42	3	3	10	10	55.0708	55.0708
386	1	13	17	-0.579427	-0.579427	1	1	2	15	15	18.9276	2	5	5	15	15	28	28	2	2	7	7	46.9355	46.9355
387	1	14	19	0.420573	0.420573	1	1	2	12	12	21.201	2	3.5	3.5	2	2	35	35	3	3	4	4	53.1071	53.1071
388	2	17	21	3.42057	6.84115	1	1	2		13.1658	23.3755	2	5	5	0	0	28	28	4	4	8	8	51.3562	51.3562
389	1	15	19	1.42057	1.42057	1	1	2	12	12	23.2552	2	1	1	84	84	56	56	4	4	11	11	49.7601	49.7601
390	2	12	16	-1.57943	-3.15885	1	1	2	12.75	12.75	24.7068	3	5	5	0	0	35	35	3	3	5	5	55.0708	55.0708
391	2	15	19	1.42057	2.84115	1	1	2	18	18	18.9322	2	0	0	0	0	35	35	3	3	17	17	45.6683	45.6683
392	1	15	20	1.42057	1.42057	1	1	2	14	14	20.2299	2	5	5	3	3	28	28	6	6	11	11	46.9355	46.9355
393	1	13	17	-0.579427	-0.579427	1	1	1	13.5	13.5	21.8271	2	3.5	3.5	5	5	28	28	4	4	11	11	57.286	57.286
394	1	13	17	-0.579427	-0.579427	1	1	2	17	17	19.8993	2	5	5	5	5	42	42	5	5	2	2	57.286	57.286
395	1	16	20	2.42057	2.42057	1	1	2	11.5	11.5	23.0298	2	5	5	0	0	21	21	6	6	12	12	51.3562	51.3562
396	2	14	19	0.420573	0.841146	1	1	2	11.5	11.5	18.315	1	0	0	56	56	119	119	5	5	24	24	32.8705	32.8705
397	2	13	18	-0.579427	-1.15885	1	1	2	11.5	11.5	22.8524	2	0	0	21	21	63	63	3	3	9	9	57.286	57.286
398	2	11	15	-2.57943	-5.15885	1	1	2	11.25	11.25	21.3339	2	5	5	0	0	14	14	7	7		9.51443		55.0314
399	2	14	18	0.420573	0.841146	1	1	2	15	15	18.1548	1	5	5	0	0	28	28	7	7	10	10	49.7601	49.7601
400	1	12	16	-1.57943	-1.57943	1	1	2	11.5	11.5	18.5325	2	5	5	3	3	28	28	7	7	4	4	59.8494	59.8494
401	1	11	16	-2.57943	-2.57943	1	1	2	15	15	23.758	2	3.5	3.5	4	4	7	7	7	7	9	9	53.1071	53.1071
402	1	16	20	2.42057	2.42057	1	1	2	18	18	20.2897	2	5	5	5	5	35	35	3	3	8	8	53.1071	53.1071
403	2	16	21	2.42057	4.84115	1	1	1	17.5	17.5	29.9353	3	1.5	1.5	0	0	28	28	3	3	14	14	45.6683	45.6683
404	1	17	21	3.42057	3.42057	1	1	2	16.25	16.25	23.4927	2	5	5	0	0	70	70	6	6	6	6		54.3656
405	2	17	22	3.42057	6.84115	1	1	2	16.5	16.5	24.2183	2	5	5	3	3	35	35	3	3	13	13	45.6683	45.6683
406	2	16	21	2.42057	4.84115	1	1	2	12.25	12.25	33.9401	4	5	5	0	0	49	49	6	6	7	7	72.4924	72.4924
407	2	12	16	-1.57943	-3.15885	1	1	2	13.5	13.5	18.097	2	5	5	35	35	35	35	4	4		11.5225	49.7601	49.7601
408	2	12	16	-1.57943	-3.15885	1	1	2	17	17	19.5872	2	5	5	0	0	35	35	3	3	10	10	45.6683	45.6683
409	1	16	20	2.42057	2.42057	1	1	2	17	17	27.9627	3	1	1	2	2	35	35	6	6	5	5	51.3562	51.3562
410	2	16	19	2.42057	4.84115	1	1	2	18	18	17.8693	1	5	5	0	0	42	42	3	3	12	12	46.9355	46.9355
411	1	15	20	1.42057	1.42057	1	1	2	13.5	13.5	20.3905	2	5	5	28	28	56	56	5	5	14	14	49.7601	49.7601
412	2	13	18	-0.579427	-1.15885	1	1	2	14	14	21.8062	2	3.5	3.5	2	2	21	21	5	5	7	7	57.286	57.286
413	1	12	17	-1.57943	-1.57943	1	1	2	18	18	17.15	1	5	5	1	1	49	49	7	7	10	10	45.6683	45.6683
414	2	16	20	2.42057	4.84115	1	1	2	11.75	11.75	26.6594	3	3.5	3.5	3	3	77	77	3	3	6	6	53.1071	53.1071
415	2	16	21	2.42057	4.84115	1	1	2	16.5	16.5	21.769	2	5	5	0	0	21	21	1	1	14	14	46.9355	46.9355
416	2	13	18	-0.579427	-1.15885	1	1	2	13	13	23.3367	2	5	5	5	5	28	28	4	4	12	12	43.3467	43.3467
417	1	13	18	-0.579427	-0.579427	1	1	2	18	18	21.0662	2	5	5	0	0	14	14	6	6	2	2	72.4924	72.4924
418	2	16	20	2.42057	4.84115	1	1	2	14	14	20.2301	2	0	0	0	0	56	56	4	4	11	11	51.3562	51.3562
419	2	13	18	-0.579427	-1.15885	1	1	2	18	18	16.8677	1	0	0	0	0	21	21	6	6	11	11	51.3562	51.3562
420	1	15	19	1.42057	1.42057	1	1	2	17.5	17.5	24.5543	2	3.5	3.5	21	21	112	112	3	3	13	13	41.2379	41.2379
421	2	16	21	2.42057	4.84115	1	1	1	18	18	20.7035	2	1.5	1.5	3	3	42	42	1	1	16	16	27.821	27.821
422	1	13	17	-0.579427	-0.579427	1	1	2	12.5	12.5	16.5012	1	0	0	6	6	14	14	6	6	8	8	42.2729	42.2729
423	1	13	18	-0.579427	-0.579427	1	1	2	11	11	21.2768	2	1.5	1.5	56	56	14	14	5	5	16	16	51.3562	51.3562
424	2	16	21	2.42057	4.84115	1	1	2	11.5	11.5	20.0429	2	5	5	2	2	35	35	3	3	12	12	51.3562	51.3562
425	1	16	20	2.42057	2.42057	1	1	2	17.5	17.5	20.0604	2	5	5	2	2	56	56	2	2	3	3	72.4924	72.4924
426	2	13	18	-0.579427	-1.15885	1	1	2	12.25	12.25	21.8854	2	0	0	2	2	28	28	3	3	10	10	53.1071	53.1071
427	1	16	21	2.42057	2.42057	1	1	2	14.25	14.25	26.9714	3	3.5	3.5	4	4	28	28	4	4	9	9	49.7601	49.7601
428	2	14	19	0.420573	0.841146	1	1	2	10.25	10.25	20.3592	2	1	1	4	4	84	84	2	2	9	9	48.2898	48.2898
429	1	16	21	2.42057	2.42057	1	1	2	10.5	10.5	26.8308	3	3.5	3.5	2	2	49	49	3	3	4	4	48.2898	48.2898
430	2	14	19	0.420573	0.841146	1	1	1	16	16	24.6106	2	0	0	2	2	63	63	4	4	6	6	55.0708	55.0708
431	2	12	17	-1.57943	-3.15885	1	1	2	13	13	22.078	2	5	5	4	4	49	49	2	2	12	12	66.8626	66.8626
432	2	14	18	0.420573	0.841146	1	1	2	12.75	12.75	21.5868	2	5	5	2	2	28	28	4	4	10	10	51.3562	51.3562
433	2	17	21	3.42057	6.84115	1	1	2	12	12	20.5693	2	5	5	0	0	35	35	4	4	8	8	51.3562	51.3562
434	2	15	19	1.42057	2.84115	1	1	2	11	11	19.2325	2	3.5	3.5	14	14	70	70	2	2	16	16	44.4785	44.4785
435	2	11	15	-2.57943	-5.15885	1	1	1	15.25	15.25	22.1107	2	3.5	3.5	0	0	14	14	7	7		10.014		51.651
436	1	16	21	2.42057	2.42057	1	1	2	17.5	17.5	24.9831	2	5	5	5	5	35	35	5	5	7	7	59.8494	59.8494
437	2	17	21	3.42057	6.84115	1	1	2	11.75	11.75	21.8417	2	1	1	0	0	84	84	2	2	5	5	53.1071	53.1071
438	1	11	16	-2.57943	-2.57943	1	1	2	18	18	22.2756	2	5	5	0	0	7	7	7	7		8.33099	49.7601	49.7601
439	2	11	16	-2.57943	-5.15885	1	1	2	14	14	17.3519	1	1.5	1.5	0	0	42	42	7	7	10	10	66.8626	66.8626
440	2	13	18	-0.579427	-1.15885	1	1	2	15	15	34.7054	4	5	5	35	35	91	91	0	0	20	20	40.2415	40.2415
441	2	14	20	0.420573	0.841146	1	1	2	13.25	13.25	21.4506	2	5	5	4	4	49	49	1	1	15	15	46.9355	46.9355
442	1	13	18	-0.579427	-0.579427	1	1	2	12.25	12.25	25.8047	3	5	5	2	2	28	28	5	5	11	11	49.7601	49.7601
443	1	11	16	-2.57943	-2.57943	1	1	2	16	16	16.5424	1	5	5	1	1	49	49	3	3	11	11		53.4983
444	2	13	18	-0.579427	-1.15885	1	1	2	13.75	13.75	20.1598	2	5	5	0	0	21	21	5	5	10	10	40.2415	40.2415
445	1	16	21	2.42057	2.42057	1	1	1	12.25	12.25	26.0021	3	5	5	42	42	112	112	4	4	3	3	55.0708	55.0708
446	1	14	20	0.420573	0.420573	1	1	2	14.75	14.75	20.3134	2	5	5	3	3	28	28	4	4	17	17	43.3467	43.3467
447	2	14	19	0.420573	0.841146	1	1	2	11.5	11.5	22.2139	2	0	0	21	21	49	49	7	7	11	11	43.3467	43.3467
448	1	13	18	-0.579427	-0.579427	1	1	2	11	11	20.4972	2	1	1	0	0	21	21	3	3	4	4	53.1071	53.1071
449	1	13	18	-0.579427	-0.579427	1	1	2	11	11	19.2743	2	5	5	14	14	14	14	5	5	9	9	51.3562	51.3562
450	1	17	22	3.42057	3.42057	1	1	2	18	18	20.0589	2	5	5	0	0	35	35	3	3	6	6	45.6683	45.6683
451	1	17	21	3.42057	3.42057	1	1	2	12.25	12.25	20.1288	2	3.5	3.5	5	5	28	28	2	2	7	7		53.2767
452	2	13	18	-0.579427	-1.15885	1	1	2	11	11	20.9745	2	3.5	3.5	2	2	28	28	4	4	7	7	66.8626	66.8626
453	2	17	21	3.42057	6.84115	1	1	2	16	16	22.2609	2	3.5	3.5	2	2	35	35	2	2	14	14	40.2415	40.2415
454	1	11	15	-2.57943	-2.57943	1	1	1	12	12	22.4717	2	3.5	3.5	10	10	28	28	3	3		9.87013		53.8269
455	2	15	20	1.42057	2.84115	1	1	2	18	18	25.3058	3	1	1	3	3	56	56	3	3	13	13	53.1071	53.1071
456	2	17	22	3.42057	6.84115	1	1	2	18	18	23.3031	2	3.5	3.5	0	0	49	49	3	3	10	10	42.2729	42.2729
457	1	16	21	2.42057	2.42057	1	1	2	10.5	10.5	25.1295	3	5	5	3	3	63	63	3	3	5	5	53.1071	53.1071
458	2	13	17	-0.579427	-1.15885	1	1	2	13.75	13.75	21.7601	2	1	1	3	3	28	28	7	7	13	13	44.4785	44.4785
459	1	15	20	1.42057	1.42057	1	1	2	11.5	11.5	22.557	2	3.5	3.5	70	70	28	28	3	3	1	1	59.8494	59.8494
460	2	11	15	-2.57943	-5.15885	1	1	2	15	15	23.6895	2	5	5	0	0	21	21	6	6	9	9	44.5752	44.5752
